# Supplementary material for: Drinking water instead of apple juice or no drink results in greater odds of 4 to 7 co-occurring protective oral health factors within the hour
Source: Front Nutr. 2025 Jun 10;12:1561771. doi: 10.3389/fnut.2025.1561771 (PMC12185531; doi:10.3389/fnut.2025.1561771)
Supplement: Supplimentary Table 1 — Raw data from the Saliva Insulin as Biomarker of Risk Factors for Metabolic Dysregulation and Caries (SIB) randomized controlled trial. [file Table_1.xlsx]

## Sheet: Sheet1
uniqueid	randomized_drink	weight status	sex	age-years	saliva_insulin1_pgml	saliva_insulin2_pgml	saliva_ph1	saliva_ph2	saliva_buffering1	saliva_buffering2	saliva_alphaamylase1_uml	saliva_alphaamylase2_uml	saliva_osmolality1	saliva_osmolality2	saliva_iga1_ugml	saliva_iga2_ugml	saliva_igg1_ugml	saliva_igg2_ugml
1	Apple juice	NW	male	5	114.48	258.53	8	8	4	4	48.872	60.024	60	74	101.417	61.3455	0.613823	0.371045
2	Apple juice	NW	male	5	86.62	201.39	6.5	6.4	3	3	72.652	96.268	73	76	100.864	120.742	1.03353	0.832483
3	Apple juice	NW	female	10	797.9	388.13	7	7	8	5	119.884	94.3	81	57	119.461	71.898	1.27121	2.16238
4	No drink	NW	female	8.5	231.26	180.41	8	8	7	7	45.264	36.08	60	56	122.908	91.1345	1.64794	0.995217
5	Water	NW	male	6	221.24	135.51	8	8	7	5	25.748	20.992	63	78	138.399	154.618	0.813371	1.82258
6	Apple juice	NW	female	10.5	30.88	235.77	8	7	5	3	46.412	44.936	77	90	219.637	248.49	1.42943	7.25019
7	Apple juice	NW	female	5	889.34	644.68	5.6	5	4	4	127.92	104.14	83	69	243.02	140.495	1.6665	0.37043
8	Water	OW	male	9	201.54	153.89	8	8	8	6	93.808	45.264	79	93	221.227	160.867	1.36693	2.39197
9	Water	NW	female	8	96.83	152.27	8	8	9	11	88.068	67.732	84	63	79.0065	63.1145	1.99327	1.97728
10	No drink	NW	female	7	49.07	114.89	7	8.5	8	9	119.72	99.712	84	78	110.948	113.963	1.43028	1.4451
11	No drink	NW	female	5	327.92	292.63	7	8	4	8	54.448	43.788	53	75	141.193	118.484	0.69713	1.61978
12	No drink	NW	male	8	496.73	272.67	7	7	4	5	93.972	61.172	70	92	169.591	229.442	8.21196	10.4511
13	Apple juice	OW	female	6	592.16	434.08	6.5	6.5	5	4	40.836	45.592	69	67	146.074	142.511	7.92435	7.73767
14	Apple juice	OW	male	6	1068.81	584.12	8	7	5	4	61.172	53.3	72	62	201.775	166.269	4.17105	3.31133
15	Water	NW	female	6	44.49	27.89	7.5	8	5	8	82	91.512	53	49	78.0115	87.167	0.491439	0.317513
16	No drink	NW	male	6	146.41	87.35	7	8	5	6	52.316	47.56	49	53	76.6545	79.2865	0.111467	0.352515
17	No drink	NW	female	9	88.83	65.36	7.5	7.5	5	5	23.452	24.108	66	61	141.719	127.234	2.57276	2.37699
18	Apple juice	OW	female	9	40.17	79.91	8	6.5	8	4	23.288	21.156	60	58	77.199	102.278	0.6481	0.206369
19	Water	NW	female	6	127.4	81.37	6.5	6.5	4	4	164.82	89.708	60	96	164.429	127.108	2.45109	1.49389
20	Water	NW	female	6	305.7	115.53	7.5	8	8	8	41.82	55.432	59	46	237.66	92.3175	1.28551	1.06086
21	Water	NW	female	7.5	137.48	89.64	8	8	5	8	76.588	79.048	86	56	57.941	76.237	0.819161	0.667173
22	Water	OW	female	8.5	329.18	338.59	7.5	8	5	8	91.84	67.24	56	60	145.108	83.7445	3.56071	1.93081
23	Water	NW	female	7.5	960.11	644.38	7.5	8.5	7	8	173.676	124.968	93	91	240.139	189.711	4.18119	17.1251
24	Apple juice	OW	male	6	168.73		7.5		5		74.62	74.62	65		62.7255		2.29896	50
25	No drink	NW	male	10	242.67	252.01	6.5	8	4	5	98.236	70.684	118	68	246.969	125.198	6.65976	1.7693
26	Apple juice	NW	female	6.5	141.54	212.84	8	7.5	7	4	54.12	74.128	73	53	176.411	150.339	7.9726	6.62813
27	Water	OW	male	5	43.04	104.86	8	8	8	8	30.012	38.54	84	71	123.982	134.161	1.52177	1.37011
28	Apple juice	NW	female	10	349.42	287.33	7.5	7.5	6	5	26.568	23.944	52	54	160.475	137.528	1.62416	4.46976
29	Water	NW	male	5.5	481.89	241.84	6.5	7.5	4	5	20.336	18.368	64	48	176.756	107.674	0.774413	0.941577
30	Apple juice	OW	female	7.5	922.66	723.59	8	7.5	9	6	69.372	86.92	64	58	134.84	73.652	4.0964	2.04625
31	No drink	NW	female	5.5	369.14	319.38	6.5	7.5	4	4	76.752	71.34	80	97	130.64	72.125	1.94427	2.45907
32	Apple juice	NW	female	9.5	197.3	390.95	7	6.5	4	3	82.656	60.188	74	68	179.406	158.297	18.712	6.53405
33	Water	NW	male	5	215.78	78.74	6.5	8	7	9	54.12	29.848	66	59	291.565	191.768	1.74157	10.4003
34	No drink	NW	female	7.5	120.25	244.16	7.5	7.5	8	8	50.676	30.996	79	72	76.929	88.62	0.416493	1.03165
35	Apple juice	NW	female	5.5	476.27	981.3	6.5	6.45	4	3	71.34	73.144	54	55	107.005	114.31	1.44474	0.849636
36	Water	OW	female	5	246.39	114.1	7.5	7.5	4	8	44.608	55.596	92	77	175.875	153.091	0.86561	0.939334
37	Apple juice	NW	male	7.5	522.31	568.07	7.5	6.5	4	4	71.012	79.376	74	80	116.522	204.2	0.295884	0.17273
38	Apple juice	OW	male	5	91.48	466.83	6.5	7.5	4	4	44.608	37.392	157	62	255.268	159.207	0.464508	1.33612
39	Water	NW	female	8	732.11	289.98	7.5	0.336806	4	6	225.828	152.192	98	90	374.409	272.665	45.0264	9.34668
40	Apple juice	OW	male	9.5	553.53	371.67	8.5	8.5	11	7	68.224	49.036	66	65	134.028	97.319	2.23702	0.241594
41	No drink	NW	female	8.5	348.5	157.49	8.5	8.5	8	6	62.156	57.564	65	64	113.937	107.279	2.0265	1.81889
42	No drink	NW	female	7.5	305.01	189.32	8.5	8.5	5	7	56.58	47.724	69	60	92.4975	90.066	3.23318	0.457815
43	Water	NW	female	9.5	208.04	344.38	8	8	4	7	97.744	100.696	73	65	185.996	159.168	1.04641	2.68065
44	Apple juice	OW	male	6	421.56	611.79	9	8.5	8	6	76.096	73.964	70	65	72.97	90.4505	1.20841	0.327173
45	Water	NW	female	6	814	301.78	6.5	8.5	3	4	51.332	40.836	68	49	125.702	73.2185	2.29301	1.32046
46	No drink	OW	male	5	409.42	345.22	7	7.5	4	3	105.944	115.292	59	57	199.499	203.321	3.56263	7.5091
47	Water	NW	male	9.5	181.19	94.93	8.5	9	6	9	17.22	15.58	61	68	82.437	92.8915	4.15758	20.1517
48	Apple juice	NW	female	5	337.95	182	6.5	7.5	3	3	84.788	56.088	89	66	172.884	87.214	23.9177	1.47761
49	Water	OW	male	9.5	912.61	363.77	7.5	8.5	5	6	161.048	98.892	90	69	172.988	94.493	1.97171	1.12156
50	Apple juice	NW	female	5	199.73	385.92	7	6.5	4	3	33.948	32.636	70	86	229.223	189.714	1.60534	8.41445
51	No drink	NW	male	9.5	173.96	228.19	6.5	7.5	3	5	39.36	41.164	149	104	238.279	179.91	0.988178	1.31963
52	No drink	OW	male	6.5	239.96	161.75	6.5	8	3	6	18.204	20.664	120	102	257.387	279.693	7.92442	14.5385
53	Apple juice	NW	male	7.5	50.08	101.07	8.5	8	6	6	58.876	40.016	130	86	70.25	42.5545	1.10441	4.69643
54	Apple juice	NW	male	7.5	63.36	92.29	8	8	8	6	92.66	94.136	96	83	62.3785	68.8515	0.752887	1.16042
55	Apple juice	OW	male	6	212.78	528.98	8	8	4	4	45.428	64.616	56	82	117.658	129.079	0.133988	0.667264
56	No drink	NW	female	9.5	212.48	228.5	6.5	7.5	5	8	104.96	95.776	86	86	173.746	162.221	1.94367	3.81773
57	Apple juice	NW	male	10.5	203.5	271.8	7	7.5	7	6	105.288	56.744	114	130	199.838	123.435	8.09111	4.44198
58	Water	NW	male	6	152.45	48.92	7.5	8.5	4	5	85.772	74.292	103	54	53.118	62.2785	1.40431	0.916347
59	No drink	NW	female	6	348.24	200.13	7	8	3	6	68.716	46.576	167	106	117.665	95.6595	4.90709	6.16423
60	No drink	NW	male	8	38.89	36.35	7.5	8	4	5	22.468	21.812	93	52	242.364	71.9595	12.8252	1.08435
61	No drink	OW	female	7	5070.25	2866.47	6.5	6.5	3	3	118.736	119.064	102	88	288.923	303.433	8.95986	4.34594
62	Water	OW	female	5	2719.23	2099.02	7	8.5	6	7	110.7	108.896	85	84	215.385	162.764	2.38837	2.48068
63	Water	NW	male	9.5	266.707	158.371	8	8.5	6	8	98.892	52.152	76	65	269.114	161.599	11.0337	6.36435
64	Apple juice	NW	female	7.5	558.108	438.122	6.5	6.5	6	4	194.832	139.728	77	60	261.495	195.376	9.75759	7.15133
65	Apple juice	NW	female	10.5	299.434	704.915	8.5	8	6	4	117.752	97.58	204	79	287.137	248.036	31.4745	23.0561
66	No drink	OW	female	5.5	282.155	202.146	7.5	8	6	6	26.732	34.112	105	107	145.663	107.995	15.7464	16.0164
67	Apple juice	OW	female	7.5	625.578	587.502	8	7.5	6	5	111.684	37.392	85	83	182.933	134.472	5.23816	5.9821
68	No drink	NW	female	10	635.41	284.525	7	7.5	6	6	77.736	77.408	86	79	224.762	151.298	8.28329	18.3266
69	Water	NW	female	6.5	61.7112	47.7537	8	9	6	8	9.84	8.692	64	68	115.677	81.8945	4.571	4.86494
70	Water	OW	female	6	99.3494	85.0022	7	6.5	3	3	36.408	41.656	111	84	562.484	420.327	33.5953	26.5313
71	Apple juice	NW	male	5	260.481	397.219	7	6.5	6	3	70.684	54.12	72	81	160.63	224.115	12.5305	11.9069
72	No drink	OW	female	7	301.465	243.128	6	7.5	3	6	116.604	71.012	61	75	285.168	229.351	34.5861	22.7639
73	Water	NW	female	6.5	82.0059	71.6993	7	7.5	4	4	81.344	58.22	55	45	102.314	112.562	11.3363	10.7268
74	Apple juice	NW	male	6.5	66.498	289.195	7.5	7.5	7	7	5.904	24.928	129	63	293.893	254.928	11.1307	11.8672
75	No drink	NW	male	7.5	225.066	185.426	7	7	6	6	19.188	21.484	80	81	231.57	273.442	15.5306	16.7744
76	Water	NW	male	5	185.016	48.2907	6.5	7.5	6	6	72.16	59.696	74	68	267.52	221.768	4.90353	4.85163
77	No drink	NW	female	7	198.486	188.562	7.5	7.5	6	6	46.412	48.872	57	58	156.815	243.027	5.30283	11.27
78	No drink	NW	female	5.5	25.9748	101.291	6.5	6.5	4	4	17.548	45.264	83	73	132.386	141.421	14.3881	23.5638
79	Water	OW	male	8	113.66	63.4351	8.5	8.5	7	9	96.268	20.992	68	59	163.615	118.706	30.0626	16.9663
80	Water	OW	female	7	27.993	129.506	7	8	4	6	40.836	59.86	81	60	240.774	177.284	7.39776	4.55966
81	Water	OW	female	9	796.581	542.429	8	8.5	6	11	22.14	23.288	74	67	137.407	131.426	14.4451	12.9447
82	No drink	OW	male	10.5	903.877	557.359	7	8.5	6	6	14.924	20.992	79	69	402.476	254.623	15.8639	12.0398
83	Water	NW	female	8	6.17	21.3186	7	8.5	6	6	31.816	16.4	96	63	377.744	169.614	18.2537	11.814
84	No drink	OW	female	9.5	171.326	426.158	7	8	7	7	35.588	35.424	121	79	262.996	172.791	50	2.42206
85	No drink	OW	male	9.5	519.004	396.835	8	8	6	8	103.156	88.068	85	81	184.312	191.46	23.5921	13.7054
86	No drink	OW	male	9.5	226.743	227.012	7.5	6.5	4	6	87.904	92.496	69	93	68.8495	162.923	12.8114	22.8494
87	No drink	NW	female	9.5	389.718	702.338	8	8.5	3	6	38.212	78.72	61	62	203.257	308.086	21.0006	16.9644
88	No drink	OW	female	7	192.985	130.982	8	8.5	6	7	46.74	16.564	83	83	119.081	97.75	10.7666	8.70483
89	Apple juice	OW	female	10	968.254	1326.28	8.5	8	6	6	6.56	13.612	71	69	189.625	237.77	8.53324	6.98306
90	Water	OW	male	10.5	967.774	547.68	8	8	7	8	102.992	35.752	96	69	271.456	171.269	38.3357	20.8211
91	No drink	OW	male	9	546.68	410.079	7.5	7.5	6	6	53.136	90.692	95	83	214.702	218.859	10.7533	8.68521
92	Apple juice	NW	male	7	108.885	43.4377	7	7	3	3	40.344	20.992	52	50	162.763	83.239	38.8716	29.2001
93	Water	NW	male	7	71.6252	54.9233	8	8.5	8	8	37.884	58.712	60	54	126.715	168.114	10.493	11.5813
94	Water	OW	male	10	3206.67	1013.93	5	8	2	6	55.268	92.004	163	83	386.654	500.721	13.2945	50
95	No drink	OW	male	8.5	430.997	397.283	8	8	6	6	17.712	38.704	101	72	467.559	479.907	50	47.2252
96	Water	OW	male	9.5	505.752	478.916	7.5	7	6	7	59.696	43.296	80	83	277.134	347.008	11.6332	14.9271
97	Apple juice	OW	male	6	297.73	407.203	7	7	5	5	56.252	53.628	75	65	195.294	165.834	14.5981	11.1671
98	Water	OW	female	5	96.3221	35.1592	9	9	8	9	58.056	31.98	73	68	133.584	84.748	11.5813	8.54804
99	Apple juice	OW	male	6.5	659.296	414.114	6.5	6.5	6	4	75.276	105.288	107	73	207.468	169.392	17.8194	17.8332
100	Apple juice	OW	female	7.5	458.719	312.304	7.5	8	6	6	24.436	9.512	88	67	214.182	133.252	13.7635	6.60808
101	No drink	OW	female	7.5	220.807	173.803	7.5	7.5	6	5	24.272	52.48	67	57	291.69	292.342	31.1619	28.5625
102	No drink	OW	male	9.5	558.661	476.524	8	8.5	8	6	39.196	36.9	68	55	137.782	149.995	2.72414	5.09678
103	Water	OW	male	8	733.353	708.628	7.5	8	5	7	22.632	34.932	66	64	149.035	96.808	14.875	13.7788
104	Apple juice	OW	female	10.5	873.518	905.451	8.5	7.5	6	6	31.98	17.712	70	62	143.48	125.316	9.25412	6.69943
105	No drink	OW	female	7	70.7033	122.773	7	7	6	6	58.548	62.156	100	67	230.865	112.967	49.5282	16.4075
